# Supplementary material for: Electrical and Structural Properties of Li1.3Al0.3Ti1.7(PO4)3—Based Ceramics Prepared with the Addition of Li4SiO4
Source: Materials (Basel). 2021 Sep 30;14(19):5729. doi: 10.3390/ma14195729 (PMC8510155; doi:10.3390/ma14195729)
Supplement: Supplementary file 1 [file materials-14-05729-s001.zip]

Archive with 1 entries (1 files):
- materials-1373237-supplementary.pdf
